# Supplementary material for: The Usefulness of Lung Ultrasound for the Aetiological Diagnosis of Community-Acquired Pneumonia in Children
Source: Sci Rep. 2019 Nov 29;9:17957. doi: 10.1038/s41598-019-54499-y (PMC6884636; doi:10.1038/s41598-019-54499-y)
Supplement: Supplementary file 1 — Dataset 1 [file 41598_2019_54499_MOESM1_ESM.xlsx]

## Sheet: First page
THE USEFULNESS OF LUNG ULTRASOUND FOR THE ETIOLOGICAL DIAGNOSIS OF COMMUNITY- ACQUIRED PNEUMONIA IN CHILDREN
Vojko Berce1, 2, *, Maja Tomazin1, +, Mario Gorenjak2, +, Tadej Berce3, +, Barbara Lovrenčič2, +

## Sheet: Raw data
Patient	Sex	Age (months)	Aetiology	CXR infiltrate type	CXR infiltrate location	CXR pleural effusion	LUS consolidation location	LUS consolidation size (mm)	LUS - number of consolidations	LUS pleural effusion	Follow-up LUS	Follow-up LUS consolidation size (mm)	Pain	Crackles	Wheezes	Diminished breath sounds	Bronchial breathing	WBC count *(109/L)	CRP (mg/dl)	PCT (ng/ml)	PCR results	Additional oxygen
1	F	105	bacterial	interstitial	bilateral	NO	bilateral	25	4	YES	regression	15	NO	NE	NO	NO	NO	21.9	176	0.77	negative	NO
2	M	99	bacterial	alveolar	unilateral	NO	unilateral	30	1	NO	complete regression	0	YES	YES	NO	YES	NO	24.6	164	2.66	rhinovirus	NO
3	F	33	viral	no infiltrate	no infiltrate	NO	unilateral	10	1	NO	no change	7	NO	YES	NO	YES	NO	8.7	115	0.09	RSV, corona virus	NO
4	F	1	viral	not performed	not performed	not performed	bilateral	10	4	NO	no change	10		YES	NO	NO	NO	10.9	40		RSV	YES
5	M	33	viral	not performed	not performed	not performed	bilateral	15	4	NO	progression	15	NO	YES	YES	NO	NO	10	88	1.53	RSV	YES
6	F	14	bacterial	alveolar	unilateral	NO	unilateral	35	1	NO	regression	18		NE	NO	NO	NO	41.9	165	7.3	negative	NO
7	M	22	viral	interstitial	unilateral	NO	unilateral	10	1	NO	no change	10	NO	YES	NO	NO	NO	8.8	19	0.2	coronavirus	YES
8	F	16	viral	interstitial	bilateral	NO	bilateral	8	4	NO	regression	8	NO	YES	YES	NO	NO	8.9	81		RSV, adenovirus, metapnevmovirus	YES
9	F	44	viral	not performed	not performed	not performed	bilateral	9	2	NO	no change	9	NO	YES	YES	YES	NO	7.4	46		RSV	YES
10	M	19	viral	interstitial	unilateral	NO	unilateral	15	1	NO	no change	15	NO	YES	NO	NO	NO	24.1	62		RSV	YES
11	M	37	bacterial	no infiltrate	no infiltrate	NO	unilateral	36	1	NO	complete regression	0	YES	NE	NO	NO	NO	16.9	406		negative	NO
12	F	23	viral	alveolar	unilateral	YES	unilateral	25	1	YES	regression	14	NO	YES	NO	YES	NO	12.2	119	4.9	adenovirus	YES
13	M	15	viral	no infiltrate	no infiltrate	NO	unilateral	12	3	NO	no change	12	NO	YES	NO	NO	NO	9.5	153	2.18	RSV	NO
14	F	45	bacterial	alveolar	unilateral	NO	unilateral	50	1	NO	regression	20	YES	NE	NO	NO	YES	19.6	132	8.22	RSV	YES
15	M	10	bacterial	not performed	no infiltrate	NO	unilateral	30	1	NO	complete regression	0		YES	NO	NO	YES	19.7	38	0.41	negative	YES
16	F	30	viral	no infiltrate	not performed	not performed	bilateral	25	4	NO	progression	15	YES	YES	NO	YES	NO	22	64	0.13	RSV	NO
17	F	66	bacterial	alveolar	unilateral	NO	unilateral	22	2	NO	regression	15	YES	YES	NO	YES	NO	20.2	145	7.35	negative	NO
18	F	35	bacterial	no infiltrate	no infiltrate	NO	unilateral	9	1	YES	complete regression	0	NO	NE	NO	NO	NO	32.4	84	4.1	negative	NO
19	M	21	bacterial	not performed	not performed	not performed	unilateral	45	1	NO	regression	31		YES	NO	YES	NO	21.5	189	7.7	negative	NO
20	M	14	bacterial	not performed	not performed	not performed	bilateral	33	2	NO	regression	20		YES	NO	NO	NO	15.2	5	3.98	negative	YES
21	M	30	bacterial	not performed	not performed	not performed	unilateral	25	1	YES	regression	20	NO	NE	NO	NO	NO	18.7	213	5.5	negative	NO
22	M	184	bacterial	alveolar	unilateral	NO	unilateral	50	1	NO	regression	30	YES	YES	NO	YES	YES	22.2	110		negative	NO
23	M	27	viral	alveolar	unilateral	NO	bilateral	40	3	NO	regression	30	YES	YES	NO	YES	NO	11.9	195	0.18	coronavirus, rhinovirus	NO
24	F	50	viral	interstitial	bilateral	NO	bilateral	10	4	NO	no change	10	YES	NE	NO	NO	NO	7.6	4	0.13	influenza A	NO
25	M	51	bacterial	not performed	not performed	not performed	unilateral	45	1	NO	regression	25	NO	NE	NO	NO	NO	40.8	50		negative	NO
26	F	21	bacterial	alveolar	unilateral	NO	unilateral	35	1	NO	regression	15	NO	NE	NO	NO	NO	23.4	189	1.68	influenza A	NO
27	M	38	bacterial	alveolar	unilateral	NO	unilateral	60	1	NO	regression	20	YES	NE	NO	YES	NO	19.8	206	11.34	negative	NO
28	F	18	bacterial	not performed	not performed	not performed	bilateral	45	2	NO	complete regression	0	NO	NE	NO	NO	NO	24.8	296	7.92	negative	NO
29	M	8	bacterial	interstitial	unilateral	NO	unilateral	20	1	NO	regression	15	YES	NE	NO	NO	NO	41	24	2.56	negative	NO
30	F	41	bacterial	alveolar	unilateral	NO	unilateral	35	1	NO	regression	15	NO	YES	NO	NO	NO	24.7	81	3.26	influenza A	NO
31	M	26	viral	interstitial	unilateral	NO	unilateral	12	3	NO	no change	12	YES	YES	YES	NO	NO	13.7	30		coronavirus	NO
32	M	28	viral	not performed	not performed	not performed	bilateral	15	3	NO	regression	10	NO	YES	NO	NO	NO	7.2	58	0.25	metapnevmovirus	YES
33	M	5	viral	no infiltrate	no infiltrate	NO	unilateral	10	4	NO	no change	10		YES	NO	NO	NO	20.9	42	0.15	RSV	YES
34	F	31	bacterial	alveolar	unilateral	NO	unilateral	30	1	NO	regression	20	NO	YES	NO	NO	NO	19.4	250	11.5	negative	NO
35	M	10	viral	interstitial	unilateral	NO	bilateral	10	4	NO	progression	10		YES	YES	NO	NO	20.8	27	0.92	influenza A	YES
36	F	34	bacterial	interstitial	unilateral	NO	unilateral	15	2	NO	no change	15	NO	NE	NO	NO	YES	16.1	142	1.7	negative	NO
37	M	24	bacterial	alveolar	unilateral	NO	unilateral	25	1	NO	complete regression	0	NO	YES	NO	NO	NO	34	140	4.46	RSV	NO
38	M	100	bacterial	alveolar	unilateral	NO	unilateral	45	1	NO	regression	15	YES	NE	NO	YES	NO	16.7	103		negative	NO
39	F	50	bacterial	not performed	not performed	not performed	unilateral	25	1	NO	regression	20	YES	YES	YES	NO	NO	31.5	126		negative	NO
40	F	31	viral	not performed	not performed	not performed	bilateral	15	4	NO	progression	30	NO	YES	YES	NO	NO	12.6	11	0.3	metapnevmovirus, coronavirus	YES
41	M	31	viral	not performed	not performed	not performed	bilateral	15	4	NO	no change	15	NO	YES	NO	NO	NO	7.6	12	0.19	RSV	YES
42	F	13	viral	interstitial	unilateral	NO	unilateral	13	1	NO	regression	10	NO	YES	YES	NO	NO	15.8	14		rhinovirus	YES
43	F	6	viral	alveolar	unilateral	NO	unilateral	30	1	NO	no change	30		YES	NO	NO	NO	8.9	32	0.15	metapnevmovirus	NO
44	M	10	bacterial	interstitial	unilateral	NO	unilateral	22	3	NO	regression	9	NO	NE	NO	NO	NO	21.1	59	0.98	negative	NO
45	M	53	bacterial	no infiltrate	no infiltrate	NO	unilateral	30	1	NO	regression	22	YES	NE	NO	NO	NO	20	69	0.77	negative	NO
46	M	31	bacterial	alveolar	unilateral	NO	unilateral	5	2	NO	progression	15	NO	NE	NO	NO	NO	32	172	31.7	negative	NO
47	M	91	bacterial	alveolar	unilateral	NO	unilateral	40	1	YES	regression	30	NO	NE	NO	NO	YES	18.3	166	6.9	rhinovirus	NO
48	F	2	viral	not performed	not performed	not performed	bilateral	10	4	NO	complete regression	0		NE	NO	NO	NO	9.3	11	0.11	rhinovirus	NO
49	M	4	viral	alveolar	unilateral	NO	bilateral	14	4	NO	no change	14		NE	YES	NO	NO	5.7	23	0.18	rhinovirus	NO
50	F	34	bacterial	not performed	not performed	not performed	unilateral	40	1	NO	regression	15	NO	NE	NO	YES	NO	18.7	177		negative	NO
51	F	34	bacterial	no infiltrate	no infiltrate	NO	unilateral	30	1	NO	complete regression	0	YES	NE	NO	NO	YES	27.8	152	7.32	negative	NO
52	F	49	viral	interstitial	unilateral	NO	bilateral	10	3	NO	regression	7	NO	YES	NO	NO	NO	20.1	19		rhinovirus	YES
53	F	19	bacterial	alveolar	unilateral	NO	unilateral	25	1	NO	regression	10		NE	NO	NO	NO	28.9	139	4.44	negative	NO
54	F	47	bacterial	alveolar	unilateral	NO	unilateral	40	1	NO	regression	10	NO	NE	NO	YES	NO	13.6	131	2.56	negative	NO
55	M	53	atypical	interstitial	unilateral	NO	unilateral	18	1	NO	no change	20	NO	NE	NO	NO	NO	13.7	13	0.08	Mycoplasma pneumoniae	NO
56	M	143	bacterial	alveolar	unilateral	NO	unilateral	60	1	NO	complete regression	0	YES	NE	NO	NO	YES	33.8	283	1.99	negative	NO
57	F	2	viral	alveolar	unilateral	NO	unilateral	15	4	NO	progression	40		YES	NO	NO	NO	12.5	111	0.13	RSV	YES
58	F	52	bacterial	no infiltrate	no infiltrate	NO	unilateral	20	1	NO	regression	13	NO	NE	NO	YES	NO	34.1	149	1.74	negative	NO
59	F	14	viral	no infiltrate	no infiltrate	NO	unilateral	30	1	NO	regression	10		YES	NO	NO	NO	12.9	36		RSV	YES
60	F	129	bacterial	alveolar	unilateral	NO	bilateral	45	2	NO	regression	30	YES	NE	NO	YES	NO	24.7	278	3.35	negative	NO
61	M	9	viral	no infiltrate	no infiltrate	NO	unilateral	15	1	NO	no change	15		YES	NO	NO	NO	8.9	12		RSV	YES
62	F	45	bacterial	no infiltrate	no infiltrate	NO	unilateral	50	1	NO	complete regression	0	NO	NE	NO	YES	YES	21.1	327	1.65	negative	NO
63	F	33	bacterial	alveolar	unilateral	NO	unilateral	30	1	NO	regression	10	YES	NE	NO	NO	YES	20	262	2.01	negative	NO
64	M	95	bacterial	alveolar	unilateral	NO	unilateral	30	1	NO	complete regression	0	YES	NE	NO	NO	NO	31.7	252	23.65	rhinovirus	NO
65	M	43	bacterial	alveolar	unilateral	NO	unilateral	35	1	NO	regression	10	NO	YES	NO	NO	NO	30.3	137	9.12	negative	NO
66	F	140	bacterial	alveolar	bilateral	NO	bilateral	25	2	YES	regression	20	YES	YES	NO	YES	YES	28.2	282	5.62	negative	YES
67	F	9	viral	no infiltrate	no infiltrate	NO	unilateral	20	1	NO	no change	20		NE	NO	NO	NO	12.8	101	0.1	RSV	YES
68	F	99	bacterial	alveolar	unilateral	NO	unilateral	40	1	NO	regression	30	YES	NE	NO	YES	NO	12.4	209	3.49	negative	NO
69	F	20	atypical	interstitial	unilateral	NO	bilateral	20	2	NO	no change	20	NO	YES	YES	NO	NO	10.2	36		Mycoplasma pneumoniae	YES
70	M	36	viral	no infiltrate	no infiltrate	NO	bilateral	10	4	NO	regression	9	NO	YES	NO	NO	NO	13.1	231	2.98	RSV, coronavirus	YES
71	M	25	bacterial	alveolar	unilateral	NO	unilateral	40	1	NO	complete regression	0	NO	NE	NO	NO	NO	24.8	136	2.87	RSV	NO
72	F	32	viral	interstitial	unilateral	YES	bilateral	30	2	YES	regression	20	NO	YES	NO	NO	NO	16.5	123	0.22	RSV	NO
73	F	45	viral	interstitial	unilateral	NO	unilateral	25	1	NO	no change	25	NO	NE	YES	NO	NO	8.9	103		metapneumovirus	NO
74	M	99	viral	interstitial	unilateral	NO	unilateral	20	1	NO	no change	20	NO	YES	NO	NO	NO	14.1	90		rhinovirus	NO
75	F	33	viral	no infiltrate	no infiltrate	NO	unilateral	30	1	NO	regression	15	NO	NE	NO	NO	NO	16.3	77		parainfluenza 2	NO
76	F	50	atypical	alveolar	unilateral	NO	bilateral	20	3	NO	no change	20	NO	YES	NO	NO	NO	13.2	5	0.79	Mycoplasma pneumoniae	NO
77	F	33	bacterial	alveolar	unilateral	NO	unilateral	30	1	YES	complete regression	0	YES	NE	NO	NO	NO	37.3	172	2.55	negative	NO
78	M	40	bacterial	interstitial	unilateral	NO	unilateral	30	1	NO	complete regression	0	YES	NE	NO	NO	NO	30.1	101	0.39	negative	NO
79	M	26	atypical	interstitial	unilateral	NO	unilateral	15	4	NO	progression	#NULL!	NO	YES	NO	NO	NO	11	17		Mycoplasma pneumoniae	NO
80	M	174	bacterial	alveolar	unilateral	NO	unilateral	30	1	NO	progression	#NULL!	YES	NE	NO	YES	NO	32.9	293	7.12	rhinovirus	NO
81	F	69	bacterial	no infiltrate	no infiltrate	NO	unilateral	30	1	NO	progression	#NULL!	YES	NE	NO	NO	NO	20	90	1.81	negative	NO
82	M	13	viral	interstitial	bilateral	NO	bilateral	30	4	NO	progression	#NULL!		YES	YES	NO	NO	27.5	35		RSV	YES
83	M	86	bacterial	alveolar	unilateral	YES	unilateral	50	1	YES	progression	#NULL!	YES	NE	NO	YES	NO	10.7	36	2	negative	NO
84	M	84	bacterial	alveolar	unilateral	NO	unilateral	50	1	YES	progression	#NULL!	NO	YES	NO	YES	YES	22.7	242	0.56	negative	NO
85	F	78	viral	interstitial	unilateral	NO	unilateral	12	1	NO	progression	#NULL!	NO	YES	YES	NO	NO	23.5	44	0.91	metapneumovirrus	NO
86	M	6	viral	interstitial	bilateral	NO	bilateral	10	4	NO	progression	#NULL!		YES	YES	NO	NO	23	6		adenovirus	YES
87	F	14	bacterial	alveolar	unilateral	NO	unilateral	30	1	NO	progression	#NULL!	YES	YES	NO	NO	NO	16	338	1.1	negative	NO
88	F	64	viral	alveolar	unilateral	NO	bilateral	10	3	NO	progression	#NULL!	NO	YES	NO	NO	NO	12.3	55	1.41	adenovirus	NO
89	M	30	bacterial	alveolar	unilateral	NO	unilateral	50	1	NO	progression	#NULL!	YES	NE	NO	YES	NO	19.7	136	0.71	negative	NO
90	F	19	viral	no infiltrate	no infiltrate	NO	unilateral	15	1	NO	progression	#NULL!	NO	NE	NO	NO	NO	19.3	91	0.12	rinovirus	NO
91	F	29	viral	interstitial	bilateral	NO	unilateral	20	1	NO	progression	#NULL!	NO	YES	YES	YES	NO	10.3	3		rinovirus	YES
92	M	63	bacterial	no infiltrate	no infiltrate	NO	unilateral	40	1	YES	progression	#NULL!	YES	NE	NO	YES	YES	17.1	117	9.88	negative	NO
93	M	27	viral	no infiltrate	no infiltrate	NO	unilateral	27	4	NO	progression	#NULL!	NO	YES	YES	YES	NO	12.2	42		Influenza B	YES
94	F	130	viral	interstitial	unilateral	NO	bilateral	50	2	NO	progression	#NULL!	YES	YES	YES	NO	NO	24.4	113	0.33	rhinovirus	YES
95	F	60	bacterial	alveolar	unilateral	NO	unilateral	60	1	NO	progression	#NULL!	NO	NE	NO	YES	NO	23.6	176	12.7	negative	NO
96	M	55	bacterial	no infiltrate	no infiltrate	NO	unilateral	30	1	NO	progression	#NULL!	YES	NE	NO	NO	NO	25.7	242	6.83	negative	NO
97	F	32	bacterial	alveolar	unilateral	NO	unilateral	20	1	YES	progression	#NULL!	YES	NE	NO	NO	NO	18.5	153	1.22	rhinovirus	NO
98	F	38	bacterial	alveolar	unilateral	NO	unilateral	15	1	NO	progression	#NULL!	NO	NE	NO	NO	NO	13.5	165	4.51	negative	NO
99	F	35	bacterial	no infiltrate	no infiltrate	NO	unilateral	30	1	NO	progression	#NULL!	YES	YES	NO	NO	YES	42	113		negative	NO
100	M	29	bacterial	alveolar	unilateral	NO	unilateral	20	2	NO	progression	#NULL!	NO	YES	YES	NO	NO	19.4	185		RSV	YES
101	M	138	bacterial	no infiltrate	no infiltrate	NO	unilateral	50	1	NO	progression	#NULL!	YES	YES	YES	NO	NO	22.2	160	2.33	negative	NO
102	M	21	viral	interstitial	bilateral	NO	bilateral	10	4	NO	progression	#NULL!	NO	YES	YES	NO	NO	13.7	118		rhinovirus	NO
103	M	119	bacterial	alveolar	unilateral	NO	unilateral	80	1	YES	progression	#NULL!	YES	NE	NO	NO	YES	16.3	245	3.59	negative	NO
104	M	106	atypical	interstitial	unilateral	NO	unilateral	30	2	NO	progression	#NULL!	NO	YES	NO	NO	NO	13.3	110	0.06	Mycoplasma pneumoniae	NO
105	M	77	viral	interstitial	bilateral	NO	unilateral	30	1	NO	progression	#NULL!	NO	NE	YES	NO	NO	16.6	49		Influenza A	NO
106	M	128	atypical	interstitial	unilateral	NO	unilateral	25	1	NO	progression	#NULL!	NO	YES	NO	NO	NO	10.3	12		Mycoplasma pneumoniae	NO
107	F	80	bacterial	alveolar	unilateral	NO	unilateral	30	1	NO	progression	#NULL!	YES	NE	NO	NO	NO	19.7	83	1.41	negative	NO
108	M	33	viral	alveolar	unilateral	NO	bilateral	25	2	NO	no change	25	NO	NE	NO	NO	NO	14.5	3	0.07	adenovirus	NO
109	F	40	atypical	interstitial	bilateral	NO	unilateral	8	3	NO	no change	7	YES	YES	NO	YES	NO	8.2	18		Mycoplasma pneumoniae	NO
110	M	33	atypical	not performed	not performed	not performed	unilateral	10	1	NO	regression	6	NO	YES	YES	NO	NO	8.8	5		Mycoplasma pneumoniae	NO
111	M	168	atypical	no infiltrate	no infiltrate	NO	unilateral	14	1	NO	complete regression	0	YES	YES	NO	NO	NO	18.9	60	0.11	Mycoplasma pneumoniae	YES
112	M	48	bacterial	not performed	not performed	not performed	unilateral	18	1	NO	regression	8	NO	NE	NO	NO	NO	31	123	14.22	negative	NO
113	F	19	viral	alveolar	bilateral	NO	unilateral	12	2	NO	no change	12	NO	NE	YES	NO	NO	13	24	0.66	rhinovirus, coronavirus	YES
114	F	26	bacterial	not performed	not performed	not performed	unilateral	30	1	NO	regression	10	NO	NE	NO	NO	NO	29.9	132	1.88	negative	NO
115	F	34	bacterial	alveolar	unilateral	NO	unilateral	30	1	NO	regression	20	NO	NE	NO	NO	NO	31.7	149		negative	NO
116	F	19	bacterial	alveolar	unilateral	NO	unilateral	25	2	NO	regression	20		NE	NO	NO	NO	16.4	160	1.14	rhinovirus	NO
117	F	56	bacterial	interstitial	unilateral	NO	unilateral	40	1	NO	complete regression	0	YES	YES	YES	YES	NO	21.9	116	5.62	negative	NO
118	F	53	bacterial	not performed	not performed	not performed	unilateral	20	1	NO	complete regression	0	NO	YES	NO	NO	NO	24.3	92	0.57	negative	NO
119	M	110	viral	no infiltrate	no infiltrate	NO	unilateral	20	2	NO	progression	#NULL!	NO	YES	YES	NO	NO	13.3	110	2.1	rhinovirus	NO
120	M	144	atypical	alveolar	unilateral	NO	unilateral	50	4	NO	regression	5	YES	YES	NO	NO	NO	6.3	154		Mycoplasma pneumoniae	NO
121	M	64	viral	no infiltrate	no infiltrate	NO	bilateral	20	1	NO	regression	10	NO	YES	NO	NO	NO	14.8	17		adenovirus, rhinovirus	NO
122	F	18	viral	interstitial	bilateral	NO	bilateral	12	4	NO	progression	15	NO	YES	NO	NO	NO	16.4	54	0.35	RSV	NO
123	M	26	bacterial	alveolar	unilateral	NO	unilateral	15	1	NO	regression	8	NO	NE	NO	NO	NO	42.3	148	46.2	negative	NO
124	F	86	bacterial	no infiltrate	no infiltrate	NO	bilateral	40	2	NO	regression	32	YES	NE	NO	NO	NO	28.4	95		negative	NO
125	F	20	viral	alveolar	unilateral	NO	bilateral	6	4	NO	progression	15	NO	YES	YES	NO	NO	13.8	5	0.2	parainfluenza 1	NO
126	F	66	bacterial	alveolar	unilateral	YES	unilateral	60	1	YES	regression	50	YES	NE	NO	YES	NO	16.3	397	1.35	negative	NO
127	M	128	atypical	not performed	not performed	not performed	bilateral	12	3	YES	regression	8	NO	YES	YES	NO	NO	9.5	14		Mycoplasma pneumoniae	YES
128	F	113	atypical	interstitial	bilateral	NO	bilateral	40	3	NO	complete regression	0	NO	YES	NO	YES	NO	16	16	0.45	Mycoplasma pneumoniae	YES
129	F	75	viral	alveolar	unilateral	NO	unilateral	12	2	NO	progression	#NULL!	NO	YES	YES	NO	NO	10.8	3	0.42	rhinovirus	YES
130	M	86	atypical	no infiltrate	no infiltrate	NO	bilateral	15	3	NO	progression	#NULL!	NO	YES	NO	NO	NO	12.8	37		Chlamydiophila pneumoniae	NO
131	M	63	atypical	interstitial	bilateral	NO	bilateral	8	4	NO	progression	#NULL!	NO	YES	NO	NO	NO	10.6	14	0.02	Mycoplasma pneumoniae	NO
132	M	148	atypical	not performed	not performed	not performed	unilateral	70	1	NO	progression	#NULL!	YES	YES	NO	NO	NO	7	13		Mycoplasma pneumoniae	NO
133	M	91	atypical	alveolar	unilateral	YES	unilateral	60	1	YES	no change	60	NO	NE	NO	YES	NO	7.7	29		Mycoplasma pneumoniae	NO
134	M	43	viral	not performed	not performed	not performed	unilateral	20	1	NO	regression	12	NO	YES	NO	NO	NO	13.9	20		influenza A	NO
135	F	51	atypical	not performed	not performed	not performed	bilateral	15	3	YES	regression	8	YES	YES	NO	NO	NO	26.5	18		Mycoplasma pneumoniae	NO
136	F	86	bacterial	alveolar	unilateral	NO	unilateral	45	1	NO	regression	8	YES	YES	NO	NO	NO	25.1	274	5.6	negative	NO
137	M	6	bacterial	interstitial	bilateral	NO	unilateral	18	1	YES	complete regression	0		YES	YES	NO	NO	49.5	23	0.84	negative	NO
138	F	48	bacterial	not performed	not performed	not performed	unilateral	20	1	NO	regression	14	NO	YES	NO	YES	NO	27	97		negative	NO
139	M	18	viral	interstitial	bilateral	NO	bilateral	10	2	NO	progression	#NULL!	NO	NE	NO	NO	NO	38.4	53	0.73	adenovirus, parainfluenza, rhinovirus	NO
140	M	60	bacterial	interstitial	bilateral	NO	unilateral	16	1	NO	regression	6	YES	NE	NO	YES	NO	16	319	4.57	negative	NO
141	F	51	atypical	not performed	not performed	not performed	bilateral	20	2	NO	regression	8	NO	YES	NO	NO	NO	16.5	7		Mycoplasma pneumoniae	NO
142	F	22	viral	not performed	not performed	not performed	bilateral	5	4	NO	no change	5	NO	YES	YES	NO	NO	11.9	18		rhinovirus	YES
143	F	7	bacterial	not performed	not performed	not performed	unilateral	15	3	NO	regression	5		YES	NO	NO	NO	17.6	125		negative	NO
144	M	107	atypical	alveolar	unilateral	YES	unilateral	70	1	NO	no change	70	YES	YES	NO	YES	YES	17.5	45	0.04	Mycoplasma pneumoniae	NO
145	M	68	bacterial	alveolar	unilateral	NO	unilateral	38	1	YES	regression	23	YES	YES	YES	YES	NO	23.2	61	1.77	rhinovirus	NO
146	M	34	bacterial	alveolar	unilateral	NO	unilateral	55	1	NO	progression	#NULL!	NO	NE	NO	NO	YES	21.9	375		negative	NO
147	M	115	atypical	no infiltrate	no infiltrate	NO	bilateral	25	4	NO	no change	25	NO	YES	NO	NO	NO	10.7	75	0.05	Mycoplasma pneumoniae	YES
